# Supplementary material for: Assignment of the Q-Bands of the Chlorophylls: Coherence Loss via Qx − Qy Mixing
Source: Sci Rep. 2013 Sep 26;3:2761. doi: 10.1038/srep02761 (PMC3783888; doi:10.1038/srep02761)
Supplement: Supplementary Information — Supplementary Dataset 1 [file srep02761-s2.xls]

## Sheet: supporting_information
1) acetone.xyz
#P b3lyp/6-31g* opt=tight
Full point group C1
SCF Done: E(RB+HF-LYP) = -193.155694591 A.U. after 6 cycles
8	7e-06	1.40098	0
6	7e-06	0.185306	1e-06
6	1.2931	-0.614796	2e-06
1	1.34136	-1.26744	0.880896
1	2.14854	0.063542	0.00014
1	1.34148	-1.26722	-0.881053
6	-1.29311	-0.614789	-2e-06
1	-1.34138	-1.26743	-0.880897
1	-1.34151	-1.2672	0.881058
1	-2.14852	0.06359	-0.000147
2) Bchl-a.xyz
#P b3lyp/6-31g* opt
Full point group C1 NOp 1
SCF Done: E(RB3LYP) = -2265.34858756 A.U. after 6 cycles
12	-0.95239	0.249225	-0.249706
6	2.48044	0.627373	-0.461349
6	-0.590851	-3.07356	-0.891292
6	-4.33361	-0.050216	-0.122013
6	-1.24592	3.66116	0.433703
7	0.743406	-1.03785	-0.599503
6	2.07054	-0.68862	-0.61077
6	2.96341	-1.91381	-0.765748
6	1.94757	-3.00745	-1.18752
6	0.602708	-2.3644	-0.861979
6	2.05342	-3.37819	-2.67771
6	3.7567	-2.25916	0.518273
6	2.9053	-2.39255	1.78364
6	3.72683	-2.79116	2.99464
8	4.9124	-3.04178	2.99549
8	2.95307	-2.83942	4.10374
7	-2.24903	-1.30877	-0.44437
6	-1.91034	-2.61591	-0.699032
6	-3.10109	-3.42771	-0.764276
6	-4.18017	-2.56635	-0.552056
6	-3.6145	-1.23817	-0.353892
6	-3.09268	-4.90873	-1.01565
6	-5.62954	-2.87279	-0.525056
6	-6.11176	-4.2997	-0.747509
7	-2.54137	1.60118	0.142102
6	-3.84696	1.23391	0.093719
6	-4.76085	2.44348	0.252962
6	-3.79041	3.51771	0.807082
6	-2.42838	2.93343	0.441505
7	0.288628	1.8305	-0.083666
6	0.052041	3.17057	0.182903
6	1.29436	3.91232	0.195299
6	2.27741	2.963	-0.070123
6	1.62104	1.71677	-0.230617
6	1.46937	5.37801	0.448137
6	3.71485	2.75204	-0.215739
8	4.64114	3.53677	-0.133249
6	3.90191	1.20586	-0.50014
6	4.59925	0.954349	-1.83089
8	5.48371	0.143356	-2.00744
8	4.08291	1.72426	-2.80939
6	4.67441	1.55515	-4.10816
6	3.63417	-3.21273	5.31275
1	2.87195	-3.20454	6.09256
1	-0.480651	-4.13003	-1.11246
1	-5.40952	-0.168552	-0.112819
1	-1.33016	4.72148	0.650415
1	3.70567	-1.74934	-1.55438
1	2.08754	-3.92093	-0.595321
1	3.03738	-3.80847	-2.89721
1	1.92101	-2.49266	-3.31027
1	1.28957	-4.11033	-2.96164
1	4.53088	-1.50269	0.682902
1	4.2972	-3.19706	0.344182
1	2.10981	-3.13992	1.66494
1	2.39102	-1.45246	2.01928
1	-3.56172	-5.46571	-0.197013
1	-2.07559	-5.29209	-1.11926
1	-7.20191	-4.29509	-0.691623
1	-5.80292	-4.68323	-1.72611
1	-3.63105	-5.17371	-1.93281
1	1.06287	5.67296	1.42424
1	0.956082	5.98418	-0.309795
1	2.53039	5.63964	0.428407
1	4.55659	0.786079	0.270134
1	4.53263	0.530941	-4.46405
1	4.15822	2.26248	-4.7575
1	5.74427	1.77502	-4.07159
1	4.42783	-2.49721	5.54402
1	4.07384	-4.20908	5.21548
6	-5.40535	2.83646	-1.08867
1	-6.03981	3.72215	-0.965517
1	-6.02595	2.02358	-1.47998
1	-4.63941	3.0683	-1.83823
6	-3.98026	3.71178	2.33351
1	-3.8022	2.75103	2.83594
1	-5.03966	3.95162	2.49812
6	-3.11905	4.79969	2.98079
1	-2.05262	4.55955	2.93042
1	-3.38205	4.91667	4.03807
1	-3.27104	5.77117	2.49322
1	-3.94321	4.48655	0.313755
1	-5.55954	2.22785	0.972673
8	-6.47408	-2.00226	-0.328011
1	-5.71565	-4.98274	0.011856
3) BChl-a_2acetone.xyz
#P b3lyp/6-31G* scf(conver=7	maxcycle=250)
Full point group C1 NOp 1
SCF Done: E(RB3LYP) = -2651.69811591 A.U. after 13 cycles
12	-0.702608	0.29825	-0.182692
6	2.72808	0.590491	-0.451427
6	-0.473663	-2.95816	-1.1847
6	-4.08936	0.094989	0.012027
6	-0.853314	3.61982	0.904314
7	0.941114	-0.998744	-0.760484
6	2.2693	-0.693324	-0.739245
6	3.11924	-1.937	-0.987213
6	2.06995	-2.94132	-1.53443
6	0.746746	-2.29107	-1.12807
6	2.16614	-3.12767	-3.05904
6	3.83515	-2.4285	0.29506
6	2.90691	-2.65887	1.49205
6	3.64882	-3.15325	2.71524
8	4.83872	-3.36122	2.79596
8	2.79427	-3.35136	3.75609
7	-2.07349	-1.21368	-0.4981
6	-1.78279	-2.48947	-0.900754
6	-3.0023	-3.24745	-1.03535
6	-4.04979	-2.37316	-0.711714
6	-3.42559	-1.09563	-0.377393
6	-3.05437	-4.69002	-1.4536
6	-5.5039	-2.62794	-0.690556
6	-6.04001	-4.02077	-1.00203
7	-2.23952	1.65095	0.441001
6	-3.55437	1.33015	0.370491
6	-4.42415	2.54829	0.677759
6	-3.40357	3.53066	1.31281
6	-2.06777	2.93305	0.866239
7	0.605901	1.83032	0.124549
6	0.422575	3.12356	0.556586
6	1.7002	3.82028	0.622886
6	2.63666	2.87659	0.216572
6	1.91899	1.6806	-0.074594
6	1.93758	5.23662	1.04671
6	4.05813	2.62485	0.010628
8	5.02316	3.35353	0.157771
6	4.1727	1.11266	-0.451346
6	4.84261	0.984951	-1.812
8	5.69618	0.169702	-2.09369
8	4.34211	1.8737	-2.69593
6	4.91212	1.82141	-4.01211
6	3.40745	-3.82865	4.96578
6	-5.08408	3.10016	-0.598017
6	-3.56474	3.58876	2.85282
6	-2.65343	4.57925	3.58316
8	-6.32022	-1.74597	-0.424965
1	2.59439	-3.93807	5.6844
1	-0.402831	-3.99309	-1.5059
1	-5.16969	0.019198	0.022372
1	-0.897375	4.65334	1.23487
1	3.90046	-1.73985	-1.72911
1	2.18287	-3.92541	-1.06142
1	3.1319	-3.56683	-3.33567
1	2.07333	-2.1642	-3.57451
1	1.37273	-3.78632	-3.42987
1	4.61118	-1.70988	0.57799
1	4.36529	-3.35957	0.060638
1	2.12087	-3.39061	1.26476
1	2.37519	-1.73785	1.76228
1	-3.5147	-5.32561	-0.688185
1	-2.05383	-5.08767	-1.63754
1	-7.12719	-3.98817	-0.907689
1	-5.77754	-4.3382	-2.01731
1	-3.63175	-4.83452	-2.37446
1	1.5639	5.42589	2.0617
1	1.43029	5.94899	0.382426
1	3.0072	5.4617	1.03014
1	4.82291	0.583815	0.253706
1	4.73424	0.844111	-4.46997
1	4.41224	2.60785	-4.5784
1	5.98921	2.00294	-3.97085
1	4.14909	-3.11303	5.33054
1	3.89901	-4.78971	4.79367
1	-5.68319	3.99062	-0.371846
1	-5.74176	2.35267	-1.05432
1	-4.32479	3.3804	-1.33801
1	-3.4139	2.57879	3.25974
1	-4.61195	3.84837	3.06126
1	-1.59788	4.30722	3.48716
1	-2.89453	4.60766	4.65207
1	-2.77647	5.59657	3.19009
1	-3.52973	4.54698	0.916309
1	-5.21483	2.28897	1.39249
1	-5.63996	-4.77218	-0.3124
6	0.225503	-0.884201	4.21431
6	-0.704565	-0.747987	3.02769
8	-0.264371	-0.360137	1.9525
1	-0.312253	-0.890942	5.16681
8	-1.02899	1.10052	-2.28136
6	-1.39979	0.856463	-3.42178
6	-1.65221	1.9797	-4.40087
1	-0.930188	1.91691	-5.22537
1	-1.55579	2.947	-3.90485
1	-2.6497	1.88017	-4.8465
6	-1.64434	-0.555781	-3.90086
1	-0.977321	-1.25496	-3.39278
1	-2.67326	-0.833105	-3.6357
1	-1.54066	-0.641864	-4.98678
1	0.959269	-0.073528	4.20117
1	0.779727	-1.82797	4.12202
6	-2.15411	-1.11525	3.22576
1	-2.2301	-2.09783	3.70773
1	-2.61433	-0.393401	3.91389
1	-2.69741	-1.11391	2.28081
4) BChl-a_2diethylether.xyz
#P b3lyp/6-31g* opt(maxcyc=200) scf(conver=6	maxcyc=250)
Full point group C1
SCF Done: E(RB+HF-LYP) = -2732.70247347 A.U. after 4 cycles
12	-0.780007	0.23075	-0.145121
6	2.6502	0.601908	-0.393607
6	-0.497844	-2.93365	-1.36421
6	-4.15809	-0.076556	0.125253
6	-1.00895	3.52711	1.02263
7	0.893582	-1.00236	-0.77453
6	2.21739	-0.666638	-0.767755
6	3.08741	-1.85207	-1.17719
6	2.03778	-2.84854	-1.74174
6	0.714693	-2.25441	-1.259
6	2.08659	-2.95959	-3.27591
6	3.92326	-2.42046	-0.005019
6	3.10365	-2.77379	1.2386
6	3.95616	-3.31686	2.36635
8	5.14081	-3.56309	2.31209
8	3.20896	-3.50806	3.48278
7	-2.12354	-1.27767	-0.536851
6	-1.80831	-2.51501	-1.03133
6	-3.01072	-3.30868	-1.15851
6	-4.06593	-2.49989	-0.725196
6	-3.47109	-1.22079	-0.342192
6	-3.03384	-4.72025	-1.6728
6	-5.5096	-2.81093	-0.647703
6	-6.01431	-4.19655	-1.03056
7	-2.34879	1.53625	0.521293
6	-3.65197	1.17081	0.492813
6	-4.55617	2.34489	0.861185
6	-3.55134	3.36987	1.45278
6	-2.20758	2.81651	0.974002
7	0.499763	1.76277	0.261606
6	0.283959	3.05772	0.689454
6	1.53882	3.78453	0.753081
6	2.50066	2.8653	0.340388
6	1.81836	1.65224	0.050253
6	1.74164	5.20863	1.17084
6	3.92299	2.66939	0.086945
8	4.86407	3.43211	0.210362
6	4.07573	1.17077	-0.411865
6	4.72583	1.11389	-1.78614
8	5.66998	0.413928	-2.083
8	4.1002	1.93155	-2.66297
6	4.66197	1.95728	-3.98488
6	3.91844	-4.03546	4.61573
6	-5.3177	2.87617	-0.365964
6	-3.67573	3.44963	2.99572
6	-2.81026	4.50713	3.68722
1	3.17769	-4.12129	5.41133
1	-0.412618	-3.93796	-1.76748
1	-5.233	-0.193857	0.184635
1	-1.07452	4.55625	1.36234
1	3.80024	-1.56147	-1.957
1	2.18614	-3.85201	-1.32176
1	3.05491	-3.35594	-3.6035
1	1.94584	-1.9773	-3.74201
1	1.30125	-3.62401	-3.65283
1	4.70216	-1.7009	0.268146
1	4.45595	-3.31166	-0.357542
1	2.33641	-3.52745	1.01642
1	2.55442	-1.90246	1.61458
1	-3.42118	-5.42468	-0.927745
1	-2.03321	-5.06229	-1.94543
1	-7.09515	-4.21144	-0.877824
1	-5.79709	-4.43028	-2.07867
1	-3.66212	-4.82324	-2.56503
1	1.40583	5.38204	2.20186
1	1.18141	5.90378	0.531809
1	2.80081	5.47208	1.11088
1	4.75909	0.648639	0.265712
1	4.60055	0.968764	-4.44873
1	4.06597	2.68073	-4.54204
1	5.70903	2.26815	-3.94897
1	4.72512	-3.35998	4.91258
1	4.34532	-5.0143	4.38096
1	-5.94178	3.73528	-0.091916
1	-5.96833	2.10411	-0.790134
1	-4.62061	3.19893	-1.14855
1	-3.45842	2.45902	3.41892
1	-4.73093	3.65382	3.22396
1	-1.7421	4.29198	3.58695
1	-3.04003	4.5489	4.75802
1	-2.99386	5.50594	3.27101
8	-6.33625	-1.9795	-0.276719
1	-5.55254	-4.97943	-0.418964
1	-5.29033	2.03937	1.61675
1	-3.72466	4.37425	1.04351
8	-1.00656	0.995966	-2.36605
6	0.052035	1.65464	-3.08613
8	-0.496274	-0.610556	2.12683
6	-0.348665	0.368195	3.17524
6	-1.16328	-1.8208	2.52789
6	-2.24139	0.875869	-3.09529
1	0.97531	1.3686	-2.58049
1	-2.46933	1.83249	-3.58316
1	-3.00772	0.698978	-2.33941
1	-0.644573	1.32914	2.75032
1	-1.05154	0.13325	3.9855
1	0.095916	1.25423	-4.10748
6	-0.089583	3.17292	-3.10514
6	-2.22842	-0.261018	-4.112
6	1.08215	0.44453	3.69406
1	0.775652	3.61343	-3.61452
1	-0.126236	3.56754	-2.08616
1	-0.989636	3.49922	-3.63761
1	1.76675	0.709076	2.88256
1	1.41087	-0.504931	4.12759
1	1.15667	1.22004	4.4664
1	-1.25353	-2.40459	1.61185
1	-2.1798	-1.57052	2.86539
6	-0.433981	-2.62948	3.59653
1	0.585762	-2.88144	3.29002
1	-0.981659	-3.56448	3.76731
1	-0.384422	-2.10212	4.55534
1	-1.48957	-0.100594	-4.90492
1	-3.21303	-0.336348	-4.58886
1	-2.00757	-1.21274	-3.62062
5) BChl-a_2iprop.xyz
#P b3lyp/6-31g* opt(maxcyc=200) scf(conver=6	maxcyc=250)
Full point group C1
SCF Done: E(RB+HF-LYP) = -2654.10083684 A.U. after 5 cycles
12	0.803684	-0.088214	-0.107042
6	-2.57829	-0.760368	-0.323437
6	0.238573	3.0402	-1.30358
6	4.17905	0.451536	-0.052959
6	1.3486	-3.36377	1.0135
7	-0.981939	0.998566	-0.704047
6	-2.26734	0.545595	-0.695663
6	-3.24212	1.64972	-1.09986
6	-2.28558	2.73944	-1.6597
6	-0.912379	2.26098	-1.18527
6	-2.34999	2.85466	-3.19292
6	-4.12602	2.1389	0.072052
6	-3.3407	2.56206	1.31581
6	-4.23039	3.08278	2.42526
8	-5.42664	3.26049	2.3587
8	-3.50177	3.3435	3.53972
7	2.02612	1.52022	-0.544154
6	1.59033	2.73054	-1.01803
6	2.72229	3.60631	-1.21856
6	3.86073	2.87116	-0.868122
6	3.38655	1.55303	-0.45322
6	2.61359	5.01729	-1.72409
6	5.2809	3.28012	-0.893115
6	5.65934	4.70323	-1.28501
7	2.51306	-1.27893	0.461191
6	3.78359	-0.82836	0.335717
6	4.78894	-1.94215	0.621525
6	3.90231	-3.04296	1.26415
6	2.49059	-2.56977	0.902928
7	-0.325485	-1.72587	0.313325
6	0.01	-2.99742	0.73226
6	-1.17582	-3.83108	0.8113
6	-2.21991	-3.00034	0.41044
6	-1.65142	-1.73143	0.112911
6	-1.24877	-5.26879	1.22558
6	-3.65646	-2.93231	0.171954
8	-4.5255	-3.77414	0.311533
6	-3.9463	-1.45696	-0.333576
6	-4.59987	-1.46611	-1.70775
8	-5.59302	-0.840592	-2.01199
8	-3.91584	-2.24552	-2.57506
6	-4.4703	-2.32333	-3.89753
6	-4.24731	3.85489	4.65653
6	5.49862	-2.40508	-0.663007
6	4.16108	-3.15731	2.78707
6	3.42863	-4.29284	3.50796
1	-3.51795	4.00059	5.45402
1	0.061032	4.03405	-1.70303
1	5.24545	0.638161	-0.074204
1	1.5066	-4.38867	1.3351
1	-3.92516	1.29846	-1.88151
1	-2.52138	3.72321	-1.23313
1	-3.3512	3.16355	-3.51585
1	-2.12323	1.8909	-3.6645
1	-1.62885	3.58864	-3.56892
1	-4.83861	1.35308	0.344193
1	-4.73471	2.98071	-0.278785
1	-2.6101	3.34865	1.08569
1	-2.75122	1.72716	1.7132
1	3.0136	5.74434	-1.00799
1	1.57428	5.29464	-1.9125
1	6.74495	4.7919	-1.21201
1	5.34841	4.93609	-2.30929
1	3.16022	5.16214	-2.66313
1	-0.8853	-5.41645	2.25129
1	-0.639372	-5.91095	0.575897
1	-2.28201	-5.62268	1.17849
1	-4.67339	-0.994588	0.342069
1	-4.47386	-1.33782	-4.37193
1	-3.82501	-3.01077	-4.44544
1	-5.49426	-2.70364	-3.86165
1	-5.0166	3.14176	4.96463
1	-4.72743	4.80251	4.3977
1	6.19574	-3.22371	-0.447173
1	6.06582	-1.58539	-1.11652
1	4.77275	-2.76431	-1.40248
1	3.91565	-2.19747	3.26146
1	5.24296	-3.2954	2.92043
1	2.34387	-4.14971	3.50124
1	3.74767	-4.35166	4.55481
1	3.64377	-5.26307	3.04217
8	1.09289	-0.651565	-2.24362
6	0.628612	-1.73081	-3.08755
6	0.349292	-1.20423	-4.49323
1	1.2746	-0.861412	-4.97542
8	0.65807	0.854751	1.91208
6	0.216109	0.471723	3.23668
6	-0.1587	1.7134	4.04254
1	-0.529658	1.42777	5.03346
1	-0.351915	-0.364663	-4.4575
1	-0.081215	-1.99096	-5.12303
6	1.61424	-2.89642	-3.06623
1	1.23094	-3.73545	-3.65827
1	2.58028	-2.59943	-3.49662
1	1.77894	-3.2413	-2.04153
1	-0.937288	2.29654	3.54291
1	0.719257	2.35661	4.19154
6	1.26491	-0.39213	3.9324
1	1.49846	-1.27395	3.33069
1	2.1906	0.175389	4.0968
1	0.899227	-0.723963	4.91096
1	-0.310109	-2.03607	-2.61757
1	1.43344	1.43642	1.98013
1	1.93572	-0.306308	-2.58054
1	-0.677579	-0.128415	3.04205
8	6.1883	2.50289	-0.601476
1	5.19132	5.44276	-0.626031
1	5.55264	-1.59377	1.32793
1	4.10536	-4.02332	0.811968
6) BChl-a_2prop.xyz
#P b3lyp/6-31g* opt(maxcyc=200) scf(conver=7	maxcyc=250)
Full point group C1 NOp 1
SCF Done: E(RB3LYP) = -2654.09056246 A.U. after 5 cycles
12	0.732293	0.381724	0.154841
6	-2.73635	0.628514	0.277363
6	0.507012	-2.72982	1.54313
6	4.10987	0.200779	0.055247
6	0.851745	3.54994	-1.31081
7	-0.934475	-0.884613	0.801165
6	-2.27191	-0.603325	0.724512
6	-3.10611	-1.81896	1.12342
6	-2.04714	-2.72911	1.80618
6	-0.725003	-2.1074	1.35331
6	-2.17632	-2.74326	3.33962
6	-3.80796	-2.49116	-0.083138
6	-2.87959	-2.78385	-1.26553
6	-3.55192	-3.56308	-2.37845
8	-4.66073	-4.04725	-2.34065
8	-2.72882	-3.66456	-3.4513
7	2.10291	-1.0507	0.706849
6	1.8165	-2.27147	1.25065
6	3.04513	-2.99743	1.48956
6	4.0853	-2.16218	1.06995
6	3.45458	-0.938138	0.576742
6	3.10175	-4.3811	2.07256
6	5.54362	-2.40474	1.09267
6	6.09309	-3.70261	1.67213
7	2.25363	1.67325	-0.588968
6	3.56751	1.38201	-0.454943
6	4.42986	2.56673	-0.885517
6	3.41283	3.45426	-1.65313
6	2.07467	2.89553	-1.16619
7	-0.605381	1.86524	-0.305448
6	-0.42944	3.08325	-0.934217
6	-1.71374	3.71401	-1.177
6	-2.65248	2.80683	-0.689413
6	-1.92905	1.69409	-0.180751
6	-1.96465	5.03692	-1.83302
6	-4.07819	2.54079	-0.539726
8	-5.04814	3.21007	-0.84711
6	-4.18793	1.1052	0.124679
6	-4.9341	1.14939	1.4501
8	-5.79704	0.366881	1.78859
8	-4.49182	2.156	2.23426
6	-5.14853	2.28032	3.50564
6	-3.26127	-4.39739	-4.56845
6	5.0552	3.27281	0.330659
6	3.60758	3.33223	-3.18571
6	2.70298	4.21655	-4.04857
1	-2.48233	-4.37566	-5.33095
1	0.442708	-3.71468	1.99587
1	5.19087	0.135321	0.059562
1	0.887241	4.5303	-1.77662
1	-3.89431	-1.53916	1.83057
1	-2.13131	-3.76331	1.44696
1	-3.13892	-3.17118	3.64306
1	-2.11621	-1.72588	3.74456
1	-1.37846	-3.33559	3.8008
1	-4.63688	-1.86176	-0.423702
1	-4.26589	-3.42701	0.257345
1	-1.9991	-3.36135	-0.951902
1	-2.49677	-1.85123	-1.69943
1	3.58507	-5.09393	1.39447
1	2.10149	-4.76745	2.28012
1	7.18205	-3.66222	1.6062
1	5.79978	-3.83421	2.71951
1	3.65975	-4.41098	3.01567
1	-1.5529	5.07017	-2.85023
1	-1.50315	5.86205	-1.27447
1	-3.03887	5.22955	-1.89552
1	-4.78388	0.464658	-0.533594
1	-4.99254	1.38198	4.10967
1	-4.69584	3.14899	3.98471
1	-6.22185	2.4334	3.36801
1	-4.17428	-3.9233	-4.93781
1	-3.48818	-5.42709	-4.27955
1	5.64653	4.13992	0.012599
1	5.71369	2.59431	0.883199
1	4.2775	3.6239	1.01917
1	3.47776	2.2797	-3.47416
1	4.65624	3.58063	-3.40007
1	1.64885	3.9406	-3.94891
1	2.97166	4.12223	-5.10693
1	2.80321	5.275	-3.77592
8	6.34815	-1.58275	0.657864
1	5.73222	-4.57708	1.1195
1	5.23853	2.234	-1.54774
1	3.51908	4.5113	-1.37546
8	0.797039	1.36462	2.14275
6	0.813878	0.794005	3.46156
6	1.03258	1.8524	4.53806
8	0.394256	-0.615596	-1.81168
6	1.35685	-1.32259	-2.61796
6	0.768382	-1.739	-3.96232
1	0.401495	-0.842247	-4.47687
1	-0.347228	-1.21255	-1.61881
1	0.05738	1.99003	2.05961
1	2.18533	-0.62202	-2.74958
1	0.216309	2.58814	4.49133
6	1.0999	1.24661	5.94428
1	0.17484	0.713835	6.19601
1	1.25136	2.02445	6.69979
1	1.92856	0.533705	6.03007
1	-0.116597	0.237119	3.64004
1	1.6352	0.073716	3.44625
1	1.95838	2.39549	4.31205
1	-0.106642	-2.383	-3.79144
6	1.78952	-2.47463	-4.83749
1	2.66067	-1.84343	-5.05009
1	1.34766	-2.76409	-5.79668
1	2.15221	-3.38707	-4.34892
1	1.73903	-2.19056	-2.0645
7) BChl-a_2pyridine.xyz
#P b3lyp/6-31G* scf(conver=7	maxcycle=250)
Full point group C1 NOp 1
SCF Done: E(RB3LYP) = -2761.95965220 A.U. after 13 cycles
12	0.834713	-0.182123	-0.048034
6	-2.56052	-0.808757	-0.375308
6	0.389877	2.83305	-1.56571
6	4.19376	0.307568	0.146851
6	1.20571	-3.26467	1.56635
7	-0.903967	0.875037	-0.845702
6	-2.19871	0.441189	-0.872548
6	-3.1232	1.49589	-1.48194
6	-2.11634	2.55245	-2.01873
6	-0.781481	2.08642	-1.43737
6	-2.08907	2.62067	-3.55525
6	-4.17238	2.07321	-0.503128
6	-3.59679	2.58165	0.823657
6	-4.64388	3.25722	1.68586
8	-5.62601	3.83905	1.27927
8	-4.33489	3.15537	3.00256
7	2.10047	1.35279	-0.593063
6	1.71915	2.52443	-1.18676
6	2.88165	3.35668	-1.40819
6	3.98181	2.63324	-0.935145
6	3.45225	1.36869	-0.425002
6	2.82805	4.72417	-2.02884
6	5.411	3.00958	-0.923948
6	5.85584	4.33781	-1.52435
7	2.45847	-1.31139	0.776466
6	3.74367	-0.901691	0.680285
6	4.69395	-1.97744	1.20229
6	3.7333	-2.91407	1.98363
6	2.36938	-2.50997	1.41993
7	-0.372292	-1.73675	0.495768
6	-0.100498	-2.93127	1.13317
6	-1.31379	-3.71677	1.26581
6	-2.30789	-2.93554	0.678724
6	-1.68401	-1.74075	0.225529
6	-1.45623	-5.06645	1.90004
6	-3.72945	-2.86276	0.367627
8	-4.63309	-3.64958	0.588818
6	-3.94975	-1.46524	-0.346778
6	-4.55924	-1.62679	-1.73142
8	-5.47544	-0.96192	-2.16862
8	-3.93009	-2.58641	-2.44103
6	-4.43744	-2.80636	-3.76625
6	-5.25151	3.80975	3.89566
6	5.42677	-2.68384	0.047926
6	3.85257	-2.68961	3.51228
6	3.00709	-3.61512	4.39161
8	6.27461	2.27851	-0.441885
1	-4.85831	3.63777	4.89832
1	0.253454	3.78998	-2.06015
1	5.26349	0.473879	0.174873
1	1.31661	-4.22232	2.06652
1	-3.68987	1.06024	-2.31323
1	-2.36538	3.5525	-1.63855
1	-3.06879	2.92105	-3.94529
1	-1.83794	1.64282	-3.98284
1	-1.34619	3.34312	-3.91113
1	-4.93616	1.3137	-0.304237
1	-4.69674	2.89606	-1.00218
1	-2.80447	3.32322	0.646763
1	-3.13069	1.77614	1.39703
1	3.2653	5.4892	-1.37767
1	1.79906	5.02957	-2.23079
1	6.94401	4.3885	-1.45244
1	5.55689	4.4314	-2.57387
1	3.3708	4.76909	-2.98085
1	-1.13	-5.05903	2.9484
1	-0.852895	-5.82527	1.38411
1	-2.50048	-5.38863	1.87142
1	-4.68086	-0.896414	0.237211
1	-4.332	-1.90323	-4.3739
1	-3.83645	-3.61773	-4.17782
1	-5.49253	-3.08942	-3.72993
1	-6.25343	3.38352	3.798
1	-5.30096	4.88072	3.6811
1	6.08435	-3.47296	0.43232
1	6.03907	-1.97589	-0.520656
1	4.71172	-3.14362	-0.644674
1	3.60484	-1.64227	3.73352
1	4.91121	-2.81739	3.77766
1	1.93566	-3.45516	4.23808
1	3.22044	-3.43711	5.45185
1	3.22504	-4.67063	4.1836
1	3.94779	-3.97022	1.77239
1	5.44391	-1.53784	1.87139
1	5.42212	5.18703	-0.984439
6	1.31303	2.23705	3.88193
6	1.48209	1.5795	2.66446
7	0.507579	0.868073	2.07486
6	-0.677902	0.793788	2.70025
6	-0.945369	1.43122	3.91044
6	0.072596	2.16751	4.51459
1	2.13767	2.79505	4.3145
1	2.42765	1.61946	2.13282
1	-1.43613	0.196514	2.20371
1	-1.93253	1.35583	4.35486
1	-0.097296	2.67714	5.45922
6	1.09618	-3.15428	-3.62178
6	0.888494	-2.50494	-2.40601
7	1.18795	-1.21113	-2.20368
6	1.71038	-0.523331	-3.2325
6	1.9495	-1.0876	-4.4842
6	1.63733	-2.43148	-4.68368
1	0.835936	-4.20306	-3.72587
1	0.466177	-3.02989	-1.55553
1	1.94543	0.516855	-3.03235
1	2.3741	-0.482034	-5.2789
1	1.81277	-2.90526	-5.64585
8) BChl-a_2water.xyz
#P b3lyp/6-31g* opt(maxcyc=200) scf(conver=7	maxcyc=250)
Full point group C1 NOp 1
SCF Done: E(RB3LYP) = -2418.21737820 A.U. after 8 cycles
12	-0.860669	0.212609	-0.235657
6	2.54653	0.595208	-0.459919
6	-0.542034	-3.09377	-0.902188
6	-4.26676	-0.049816	-0.085036
6	-1.15463	3.65466	0.49067
7	0.820933	-1.07686	-0.614375
6	2.13845	-0.726593	-0.624702
6	3.02924	-1.95545	-0.783281
6	2.00699	-3.04474	-1.21257
6	0.664895	-2.39473	-0.87779
6	2.1075	-3.40338	-2.7054
6	3.8093	-2.30702	0.506864
6	2.93956	-2.46869	1.75726
6	3.75903	-2.77294	2.99539
8	4.9677	-2.73259	3.07553
8	2.95569	-3.09549	4.03733
7	-2.20404	-1.33951	-0.420544
6	-1.8657	-2.63881	-0.697527
6	-3.06345	-3.44375	-0.775448
6	-4.13971	-2.57817	-0.549329
6	-3.56246	-1.2543	-0.329937
6	-3.0649	-4.92048	-1.05181
6	-5.58867	-2.87328	-0.527722
6	-6.08355	-4.29278	-0.773098
7	-2.47019	1.60524	0.192866
6	-3.77459	1.2351	0.141073
6	-4.68756	2.44934	0.30617
6	-3.71177	3.52572	0.854295
6	-2.34801	2.93398	0.492306
7	0.371897	1.82948	-0.057632
6	0.147617	3.1611	0.230852
6	1.40217	3.89041	0.252947
6	2.37256	2.93294	-0.031582
6	1.69869	1.69457	-0.210627
6	1.5979	5.34965	0.52895
6	3.80613	2.70666	-0.186399
8	4.74308	3.47854	-0.094289
6	3.97327	1.16391	-0.500886
6	4.65348	0.933614	-1.84404
8	5.53532	0.126081	-2.04721
8	4.12641	1.72141	-2.80405
6	4.69981	1.5687	-4.11217
6	3.6351	-3.37475	5.27142
6	-5.34289	2.84553	-1.02847
6	-3.9066	3.73195	2.37784
6	-3.04551	4.82191	3.02209
1	2.8501	-3.60595	5.99244
1	-0.43851	-4.1498	-1.13182
1	-5.3442	-0.158361	-0.076781
1	-1.2331	4.71395	0.716265
1	3.77674	-1.7931	-1.56753
1	2.14648	-3.96282	-0.627201
1	3.08896	-3.83552	-2.93302
1	1.97463	-2.5119	-3.32938
1	1.33984	-4.13056	-2.99271
1	4.5693	-1.54274	0.696395
1	4.36598	-3.2353	0.327149
1	2.19248	-3.26318	1.64315
1	2.36361	-1.55507	1.95677
1	-3.52577	-5.4906	-0.237096
1	-2.04999	-5.3044	-1.17481
1	-7.17337	-4.28169	-0.710452
1	-5.78369	-4.65998	-1.76085
1	-3.61549	-5.16927	-1.96632
1	1.18416	5.63883	1.5039
1	1.10411	5.97599	-0.225991
1	2.6632	5.59451	0.52523
1	4.63374	0.723464	0.25283
1	4.54876	0.550451	-4.48118
1	4.17847	2.28747	-4.74488
1	5.77116	1.78337	-4.08735
1	4.2137	-2.50668	5.599
1	4.31182	-4.2258	5.15535
1	-5.97648	3.73142	-0.901895
1	-5.96585	2.03342	-1.4178
1	-4.58237	3.08134	-1.78339
1	-3.73352	2.7733	2.88769
1	-4.96583	3.97403	2.54013
1	-1.97875	4.58345	2.96971
1	-3.30775	4.94343	4.07916
1	-3.19822	5.79111	2.5306
8	-6.42747	-1.99863	-0.317977
1	-5.68719	-4.99362	-0.030303
1	-5.48268	2.23728	1.03133
1	-3.86356	4.492	0.355014
8	-1.15995	0.65603	-2.37847
1	-1.11789	1.62296	-2.44752
1	-2.08103	0.415452	-2.56958
8	-0.7556	-0.157254	1.94267
1	-0.784946	0.726663	2.34387
1	-1.60709	-0.57127	2.16012
9) BChl-a_acetone.xyz
#P b3lyp/6-31G* scf(conver=7	maxcycle=250)
Full point group C1 NOp 1
SCF Done: E(RB3LYP) = -2458.53107133 A.U. after 13 cycles
12	0.915948	-0.25045	-0.28252
6	-2.54601	-0.476247	-0.128205
6	0.589541	3.09028	-0.972446
6	4.2712	0.119899	0.185167
6	1.11812	-3.43198	1.20541
7	-0.782899	1.11563	-0.511062
6	-2.11417	0.800196	-0.453955
6	-2.98584	2.02401	-0.718561
6	-1.95376	3.04473	-1.26664
6	-0.618687	2.40666	-0.889106
6	-2.07036	3.25292	-2.78713
6	-3.73928	2.51619	0.541203
6	-2.8508	2.76599	1.76298
6	-3.63868	3.27663	2.95351
8	-4.83314	3.4814	2.97879
8	-2.82508	3.48273	4.01509
7	2.21316	1.35676	-0.324018
6	1.89613	2.6356	-0.699447
6	3.0981	3.43624	-0.790794
6	4.15973	2.5901	-0.470374
6	3.56998	1.28406	-0.183295
6	3.11176	4.89007	-1.16916
6	5.60785	2.89073	-0.412228
6	6.09872	4.31744	-0.622918
7	2.45749	-1.47935	0.58442
6	3.76358	-1.12622	0.542541
6	4.66067	-2.30155	0.91612
6	3.661	-3.27046	1.59821
6	2.31638	-2.73739	1.10352
7	-0.382482	-1.65474	0.447266
6	-0.174605	-2.94825	0.898981
6	-1.43079	-3.65627	1.01214
6	-2.39471	-2.7337	0.606358
6	-1.70852	-1.53559	0.277922
6	-1.64043	-5.06358	1.48142
6	-3.82039	-2.53072	0.387022
8	-4.76251	-3.29071	0.522056
6	-3.97552	-1.02884	-0.102753
6	-4.6695	-0.955838	-1.45303
8	-5.63295	-0.267511	-1.70832
8	-4.06549	-1.75101	-2.37256
6	-4.69103	-1.76524	-3.66607
6	-3.47444	3.9617	5.20346
6	5.33928	-2.89961	-0.329215
6	3.80614	-3.22726	3.14133
6	2.92162	-4.20103	3.92479
8	6.44705	2.01958	-0.193307
1	-2.68364	4.06706	5.94693
1	0.500888	4.12483	-1.2877
1	5.34767	0.23076	0.215079
1	1.17769	-4.44737	1.58538
1	-3.74895	1.8013	-1.47348
1	-2.0689	4.02043	-0.777562
1	-3.04647	3.68122	-3.04372
1	-1.96776	2.29941	-3.31899
1	-1.29225	3.92886	-3.1584
1	-4.51725	1.79341	0.80754
1	-4.27242	3.43956	0.284575
1	-2.05666	3.49395	1.55301
1	-2.33157	1.84962	2.0709
1	3.51648	5.51933	-0.368218
1	2.1066	5.25732	-1.38588
1	7.18251	4.31957	-0.491929
1	5.8594	4.68165	-1.62809
1	3.72133	5.07665	-2.06068
1	-1.33862	-5.19024	2.52971
1	-1.05686	-5.78303	0.892482
1	-2.69641	-5.33445	1.40074
1	-4.63186	-0.504019	0.598801
1	-4.65368	-0.772459	-4.12356
1	-4.12361	-2.48369	-4.2589
1	-5.73467	-2.07756	-3.58224
1	-4.22934	3.24801	5.54442
1	-3.95769	4.92481	5.01739
1	5.95905	-3.76184	-0.0551
1	5.98025	-2.16038	-0.821198
1	4.59144	-3.23639	-1.05733
1	3.61865	-2.20047	3.48389
1	4.85902	-3.44003	3.37273
1	1.85881	-3.96609	3.81415
1	3.16012	-4.15821	4.99356
1	3.07668	-5.23591	3.59315
1	3.81665	-4.30566	1.26615
1	5.44101	-1.98372	1.6176
1	5.6457	5.0118	0.09313
6	0.928302	-1.40975	-4.62561
6	0.558316	-1.59062	-3.17606
8	1.00925	-0.82037	-2.32975
1	0.022829	-1.3651	-5.24338
1	1.52428	-0.505977	-4.7621
1	1.49781	-2.28367	-4.9678
6	-0.377126	-2.71644	-2.81707
1	-1.3867	-2.30678	-2.6724
1	-0.423535	-3.47308	-3.60489
1	-0.082028	-3.17005	-1.86779
10) BChl-a_diethylether.xyz
#P b3lyp/6-31g* opt(maxcyc=200) scf(conver=6	maxcyc=250)
Full point group C1
SCF Done: E(RB+HF-LYP) = -2499.03495721 A.U. after 4 cycles
12	0.844773	-0.285779	-0.244244
6	-2.63178	-0.484888	-0.1538
6	0.550287	3.07133	-0.862081
6	4.18391	0.070116	0.387539
6	0.978762	-3.49187	1.19118
7	-0.845369	1.09404	-0.480964
6	-2.17919	0.793997	-0.450547
6	-3.03403	2.03041	-0.710847
6	-1.98279	3.04577	-1.23134
6	-0.661776	2.39275	-0.831489
6	-2.06721	3.26519	-2.7524
6	-3.80096	2.51808	0.542494
6	-2.92908	2.74816	1.77994
6	-3.72728	3.27456	2.95679
8	-4.91595	3.51168	2.9583
8	-2.9302	3.45537	4.03533
7	2.15096	1.31727	-0.200158
6	1.84752	2.61048	-0.545424
6	3.0467	3.41485	-0.546278
6	4.09489	2.56022	-0.196428
6	3.49917	1.24568	0.01333
6	3.07806	4.8798	-0.878325
6	5.53512	2.86376	-0.042958
6	6.0151	4.30921	-0.071983
7	2.35095	-1.5331	0.666379
6	3.66054	-1.18183	0.693656
6	4.53672	-2.36692	1.08572
6	3.503	-3.34929	1.69423
6	2.18434	-2.79894	1.1511
7	-0.484722	-1.70393	0.39081
6	-0.297769	-2.99744	0.849009
6	-1.56796	-3.68757	0.959176
6	-2.51507	-2.75113	0.555657
6	-1.80992	-1.56256	0.227768
6	-1.79752	-5.09157	1.42739
6	-3.94054	-2.51735	0.35366
8	-4.89494	-3.25751	0.506221
6	-4.0707	-1.01383	-0.133089
6	-4.75174	-0.923448	-1.4905
8	-5.67845	-0.189935	-1.75878
8	-4.17327	-1.7519	-2.39054
6	-4.77011	-1.74756	-3.69723
6	-3.59021	3.95074	5.21115
6	5.28157	-2.94005	-0.133111
6	3.57745	-3.34806	3.24316
6	2.65921	-4.34153	3.96038
1	-2.81216	4.03308	5.9708
1	0.474695	4.11414	-1.15335
1	5.25795	0.179803	0.469827
1	1.01976	-4.51204	1.56008
1	-3.7883	1.82319	-1.47873
1	-2.09893	4.01899	-0.737803
1	-3.03327	3.70594	-3.02521
1	-1.96455	2.31465	-3.28934
1	-1.27461	3.93573	-3.10249
1	-4.59143	1.80211	0.789536
1	-4.31967	3.44949	0.285839
1	-2.11741	3.46078	1.58471
1	-2.43299	1.82181	2.09598
1	3.35798	5.49241	-0.012876
1	2.10251	5.2345	-1.21765
1	7.07724	4.31348	0.18049
1	5.88731	4.75225	-1.0662
1	3.79574	5.10515	-1.67458
1	-1.4596	-5.23395	2.46242
1	-1.25525	-5.82047	0.811075
1	-2.86237	-5.33426	1.38313
1	-4.72032	-0.478249	0.566335
1	-4.68958	-0.757283	-4.15446
1	-4.21292	-2.48493	-4.27609
1	-5.82528	-2.02529	-3.63637
1	-4.37154	3.25797	5.53524
1	-4.04248	4.92718	5.01692
1	5.88471	-3.80895	0.156363
1	5.95041	-2.19249	-0.573011
1	4.5751	-3.26128	-0.908082
1	3.37514	-2.33072	3.60495
1	4.61887	-3.56856	3.51525
1	1.60227	-4.10037	3.81311
1	2.85318	-4.33002	5.03889
1	2.82622	-5.36687	3.60576
8	6.37375	1.9794	0.117985
1	5.46694	4.93642	0.638975
1	5.2787	-2.06581	1.8346
1	3.67104	-4.37587	1.34216
8	1.04399	-0.862193	-2.29614
6	-0.002099	-1.54933	-3.02269
6	2.24986	-0.603989	-3.05275
1	-0.932645	-1.30269	-2.50737
1	2.47658	-1.48704	-3.66155
1	3.04346	-0.496517	-2.31048
1	-0.056846	-1.12824	-4.0337
6	0.208708	-3.05683	-3.05862
6	2.13863	0.649737	-3.90918
1	-0.624048	-3.52875	-3.59284
1	0.241604	-3.46492	-2.04458
1	1.13471	-3.33022	-3.57611
1	1.35164	0.561227	-4.6661
1	3.08656	0.820113	-4.43274
1	1.92561	1.52218	-3.28499
11) BChl-a_iprop.xyz
#P b3lyp/6-31g* opt(maxcyc=200) scf(conver=6	maxcyc=250)
Full point group C1
SCF Done: E(RB+HF-LYP) = -2459.73094888 A.U. after 4 cycles
12	0.876906	-0.21333	-0.263587
6	-2.5823	-0.543613	-0.164051
6	0.470929	3.08835	-1.04664
6	4.21658	0.258523	0.266592
6	1.14265	-3.3784	1.24141
7	-0.855542	1.08787	-0.551407
6	-2.17781	0.741936	-0.498302
6	-3.07647	1.94032	-0.787149
6	-2.06673	2.96874	-1.36189
6	-0.71902	2.37528	-0.958588
6	-2.18066	3.12493	-2.8889
6	-3.83744	2.44799	0.461854
6	-2.95292	2.74328	1.6764
6	-3.74489	3.29212	2.84713
8	-4.93319	3.53098	2.85028
8	-2.94193	3.49347	3.91784
7	2.13924	1.41644	-0.345564
6	1.78914	2.68093	-0.747823
6	2.96487	3.51574	-0.822067
6	4.04566	2.7098	-0.455073
6	3.49345	1.39221	-0.160404
6	2.94561	4.96071	-1.23292
6	5.48005	3.05961	-0.356765
6	5.91918	4.5128	-0.484391
7	2.43734	-1.38324	0.655923
6	3.73513	-0.990053	0.646584
6	4.65484	-2.12941	1.07531
6	3.66133	-3.12197	1.73237
6	2.32001	-2.63959	1.18023
7	-0.387421	-1.68197	0.37005
6	-0.152819	-2.94721	0.881721
6	-1.39769	-3.67128	1.0387
6	-2.38054	-2.78136	0.61451
6	-1.71966	-1.58619	0.225495
6	-1.57708	-5.06043	1.56928
6	-3.81758	-2.59301	0.450385
8	-4.74581	-3.35087	0.666022
6	-4.0046	-1.11365	-0.084585
6	-4.72748	-1.08527	-1.4234
8	-5.64565	-0.344331	-1.70287
8	-4.19671	-1.97449	-2.29147
6	-4.82684	-2.02306	-3.5812
6	-3.59479	4.01536	5.08608
6	5.40936	-2.72387	-0.127099
6	3.74593	-3.0545	3.27917
6	2.86352	-4.04572	4.04286
1	-2.81318	4.10975	5.84067
1	0.356236	4.11449	-1.38104
1	5.28841	0.401616	0.321938
1	1.22281	-4.38209	1.64763
1	-3.83594	1.68237	-1.53359
1	-2.20824	3.95625	-0.904408
1	-3.16538	3.52115	-3.16321
1	-2.05269	2.15766	-3.38937
1	-1.41712	3.80755	-3.27799
1	-4.60309	1.71822	0.744387
1	-4.38658	3.35545	0.183928
1	-2.16386	3.46974	1.44212
1	-2.42698	1.84228	2.0159
1	3.21742	5.62791	-0.405952
1	1.9549	5.26567	-1.57669
1	6.98553	4.56104	-0.255272
1	5.76006	4.88829	-1.50165
1	3.64497	5.16443	-2.05081
1	-1.19287	-5.15661	2.59332
1	-1.04637	-5.80214	0.957892
1	-2.63744	-5.32565	1.57922
1	-4.64696	-0.57066	0.615949
1	-4.73948	-1.05848	-4.0892
1	-4.29849	-2.79915	-4.13592
1	-5.88518	-2.27641	-3.48047
1	-4.37766	3.33267	5.42739
1	-4.0438	4.98966	4.87418
1	6.04377	-3.56039	0.189646
1	6.04903	-1.97168	-0.601073
1	4.70881	-3.09822	-0.883544
1	3.51364	-2.02985	3.60003
1	4.79551	-3.23067	3.55246
1	1.79873	-3.8463	3.88968
1	3.06013	-3.98113	5.11901
1	3.06343	-5.07939	3.73223
8	1.20283	-0.745724	-2.28781
6	0.752722	-1.88602	-3.0741
6	0.563433	-1.45783	-4.52525
1	1.52241	-1.17732	-4.98078
1	-0.115308	-0.602106	-4.59166
1	0.144456	-2.28018	-5.11525
6	1.70855	-3.06199	-2.90262
1	1.33781	-3.93579	-3.45005
1	2.70391	-2.81875	-3.29745
1	1.80501	-3.33074	-1.84676
1	-0.215658	-2.12873	-2.62919
1	2.05284	-0.42198	-2.62943
8	6.34643	2.20843	-0.166482
1	5.36745	5.16897	0.19688
1	5.39268	-1.77366	1.8042
1	3.86275	-4.15567	1.42105
12) BChl-a_prop.xyz
#P b3lyp/6-31g* opt(maxcyc=200) scf(conver=7	maxcyc=250)
Full point group C1 NOp 1
SCF Done: E(RB3LYP) = -2459.72543074 A.U. after 4 cycles
12	0.864621	-0.183434	-0.198223
6	-2.58695	-0.549978	-0.160215
6	0.444204	3.0548	-1.2201
6	4.18869	0.354169	0.347228
6	1.128	-3.22921	1.53968
7	-0.869192	1.0724	-0.62367
6	-2.18811	0.714741	-0.573704
6	-3.09401	1.88005	-0.959073
6	-2.08439	2.88569	-1.57281
6	-0.7386	2.3338	-1.10965
6	-2.17023	2.95492	-3.10801
6	-3.8938	2.45537	0.235424
6	-3.04567	2.83009	1.45395
6	-3.87427	3.43275	2.57164
8	-5.05933	3.68213	2.52146
8	-3.10864	3.6708	3.66199
7	2.11427	1.44898	-0.3849
6	1.76107	2.68333	-0.870879
6	2.92972	3.52326	-0.972826
6	4.01093	2.75134	-0.537278
6	3.46525	1.44985	-0.171276
6	2.90605	4.94086	-1.4697
6	5.4402	3.12005	-0.435897
6	5.86897	4.56756	-0.639982
7	2.41561	-1.27164	0.826992
6	3.7108	-0.86713	0.809668
6	4.63075	-1.96217	1.34148
6	3.63313	-2.9058	2.06099
6	2.29919	-2.48415	1.44522
7	-0.394497	-1.62486	0.49922
6	-0.161052	-2.84293	1.11522
6	-1.40415	-3.56505	1.30093
6	-2.38359	-2.72137	0.786161
6	-1.72385	-1.5536	0.318637
6	-1.5839	-4.9095	1.93606
6	-3.81933	-2.55671	0.58531
8	-4.74578	-3.30175	0.847994
6	-4.00676	-1.12546	-0.064217
6	-4.70247	-1.19913	-1.4163
8	-5.59065	-0.458201	-1.78114
8	-4.18311	-2.17744	-2.18796
6	-4.78222	-2.32073	-3.48547
6	-3.79778	4.24679	4.78304
6	5.40666	-2.64712	0.202438
6	3.68619	-2.70716	3.59772
6	2.79188	-3.63487	4.42461
1	-3.04379	4.36206	5.56243
1	0.324371	4.05629	-1.62093
1	5.25816	0.510848	0.41163
1	1.20861	-4.19674	2.02564
1	-3.83073	1.56371	-1.70571
1	-2.24544	3.89541	-1.17386
1	-3.15451	3.32127	-3.42245
1	-2.01915	1.96365	-3.55149
1	-1.40866	3.62641	-3.51984
1	-4.66303	1.73817	0.539501
1	-4.4403	3.34002	-0.112154
1	-2.26089	3.5544	1.19862
1	-2.5165	1.95747	1.85613
1	3.17207	5.65736	-0.683213
1	1.91538	5.22059	-1.83441
1	6.93146	4.63851	-0.39921
1	5.72087	4.88434	-1.67868
1	3.60801	5.09844	-2.29578
1	-1.20659	-4.92497	2.96693
1	-1.04677	-5.6943	1.38714
1	-2.64355	-5.1768	1.95853
1	-4.66527	-0.535777	0.58142
1	-4.64416	-1.41054	-4.07585
1	-4.27028	-3.16278	-3.95222
1	-5.85178	-2.52495	-3.39214
1	-4.60187	3.58754	5.12101
1	-4.22555	5.21713	4.51609
1	6.04381	-3.44822	0.595806
1	6.04574	-1.93115	-0.325318
1	4.71965	-3.09171	-0.528623
1	3.44314	-1.66023	3.82488
1	4.73067	-2.8535	3.90569
1	1.72989	-3.45459	4.23297
1	2.96586	-3.47854	5.4952
1	3.00155	-4.69002	4.20651
8	6.3105	2.2895	-0.182436
1	5.30209	5.25564	-0.004082
1	5.35594	-1.54343	2.0494
1	3.84915	-3.96002	1.84172
8	1.31078	-0.85849	-2.16299
6	1.4078	-2.23151	-2.60739
6	1.3634	-2.33608	-4.1266
1	2.07012	-0.350614	-2.49392
1	2.20321	-1.76834	-4.55334
6	1.42999	-3.79099	-4.60526
1	2.3534	-4.28001	-4.27291
1	1.40084	-3.84335	-5.69822
1	0.585586	-4.37473	-4.22058
1	2.32318	-2.68169	-2.20186
1	0.552853	-2.73269	-2.14837
1	0.443981	-1.85751	-4.48495
13) BChl-a_pyridine.xyz
#P b3lyp/6-31G* scf(conver=7	maxcycle=250)
Full point group C1 NOp 1
SCF Done: E(RB3LYP) = -2513.66335421 A.U. after 13 cycles
12	0.840126	-0.24679	-0.134788
6	-2.62975	-0.524032	-0.104562
6	0.486932	3.04546	-1.00961
6	4.16009	0.224782	0.5142
6	1.01369	-3.33158	1.54638
7	-0.874199	1.07214	-0.504849
6	-2.20064	0.742235	-0.479822
6	-3.07764	1.93698	-0.841087
6	-2.03933	2.93916	-1.41135
6	-0.711704	2.346	-0.944916
6	-2.09975	3.0527	-2.9451
6	-3.87902	2.49087	0.362445
6	-3.03548	2.82117	1.59698
6	-3.86645	3.40024	2.72527
8	-5.05405	3.63903	2.68187
8	-3.10031	3.62872	3.81717
7	2.11223	1.38358	-0.191375
6	1.78875	2.63681	-0.645822
6	2.97309	3.4605	-0.703681
6	4.03393	2.65711	-0.2778
6	3.45949	1.35351	0.036955
6	2.98088	4.89343	-1.15493
6	5.46725	2.99748	-0.144541
6	5.92274	4.44356	-0.295116
7	2.35336	-1.38677	0.898922
6	3.65505	-1.00758	0.916194
6	4.54728	-2.14061	1.41319
6	3.52305	-3.0901	2.08595
6	2.20371	-2.6145	1.47784
7	-0.470203	-1.64609	0.582029
6	-0.26488	-2.89722	1.13773
6	-1.52042	-3.6098	1.26675
6	-2.47871	-2.73026	0.771036
6	-1.79306	-1.55094	0.374128
6	-1.72939	-4.98161	1.83019
6	-3.90307	-2.54773	0.519111
8	-4.84454	-3.2976	0.703361
6	-4.05538	-1.08776	-0.081947
6	-4.69809	-1.11887	-1.46002
8	-5.63457	-0.434306	-1.81051
8	-4.07341	-1.99877	-2.27855
6	-4.63488	-2.10918	-3.59585
6	-3.79212	4.17862	4.94952
6	5.31793	-2.79571	0.253103
6	3.56965	-2.95668	3.63004
6	2.65148	-3.89927	4.41288
8	6.32061	2.1447	0.092862
1	-3.03706	4.28887	5.7286
1	0.395159	4.0615	-1.37993
1	5.231	0.360383	0.598859
1	1.0701	-4.32007	1.99187
1	-3.81188	1.66033	-1.60649
1	-2.18703	3.94052	-0.987201
1	-3.07103	3.44866	-3.26441
1	-1.96248	2.07111	-3.41418
1	-1.31745	3.71826	-3.3263
1	-4.65889	1.77539	0.643104
1	-4.41178	3.39166	0.035275
1	-2.23974	3.5423	1.36907
1	-2.52037	1.93076	1.97819
1	3.23589	5.58074	-0.339102
1	2.00388	5.19859	-1.53563
1	6.98159	4.48954	-0.033094
1	5.79938	4.7938	-1.32629
1	3.70569	5.06758	-1.95743
1	-1.40888	-5.04269	2.87868
1	-1.15987	-5.73996	1.27715
1	-2.78782	-5.25084	1.78411
1	-4.73829	-0.518867	0.556789
1	-4.55749	-1.15744	-4.12925
1	-4.05161	-2.88116	-4.09942
1	-5.68683	-2.39988	-3.54048
1	-4.58825	3.50543	5.27881
1	-4.23083	5.1487	4.69992
1	5.92923	-3.62979	0.618157
1	5.98254	-2.07438	-0.234548
1	4.62784	-3.18734	-0.504081
1	3.34668	-1.91543	3.89999
1	4.60884	-3.1373	3.93787
1	1.59459	-3.6901	4.22256
1	2.82135	-3.79028	5.49003
1	2.84176	-4.94864	4.15298
1	3.7169	-4.13895	1.82415
1	5.27421	-1.76631	2.14374
1	5.35494	5.12139	0.35076
6	0.279923	-2.18261	-4.13663
6	0.130124	-1.66911	-2.85095
7	1.11487	-1.01099	-2.21308
6	2.28903	-0.847505	-2.84878
6	2.52449	-1.33249	-4.1325
6	1.50002	-2.01256	-4.78971
1	-0.545362	-2.70621	-4.60809
1	-0.803226	-1.78305	-2.30722
1	3.05665	-0.310326	-2.29969
1	3.49108	-1.17628	-4.60032
1	1.65	-2.4033	-5.79234
14) BChl-a_water.xyz
#P b3lyp/6-31g* opt(maxcyc=200) scf(conver=7	maxcyc=250)
Full point group C1 NOp 1
SCF Done: E(RB3LYP) = -2341.78718359 A.U. after 5 cycles
12	-0.912838	0.310009	-0.536387
6	2.54254	0.540066	-0.431246
6	-0.627125	-3.06842	-0.919671
6	-4.28543	0.046966	-0.098269
6	-1.09318	3.66161	0.522398
7	0.763644	-1.06905	-0.643544
6	2.09642	-0.763706	-0.603827
6	2.95556	-2.01923	-0.713305
6	1.92033	-3.08047	-1.17114
6	0.587504	-2.39287	-0.886392
6	2.05946	-3.44717	-2.65947
6	3.6767	-2.38402	0.607343
6	2.76249	-2.48405	1.83146
6	3.51508	-2.88904	3.08386
8	4.69794	-3.1448	3.14963
8	2.68245	-2.93492	4.14993
7	-2.24252	-1.25975	-0.489169
6	-1.93543	-2.57769	-0.719481
6	-3.14343	-3.36779	-0.731157
6	-4.19871	-2.47973	-0.507237
6	-3.59965	-1.15885	-0.358204
6	-3.17678	-4.8521	-0.960947
6	-5.64958	-2.75701	-0.41863
6	-6.14619	-4.19535	-0.352753
7	-2.45055	1.65709	0.145647
6	-3.76347	1.31305	0.144525
6	-4.64633	2.52973	0.406012
6	-3.63035	3.55555	0.971509
6	-2.29607	2.9633	0.518921
7	0.384872	1.81849	-0.103524
6	0.190985	3.14434	0.246338
6	1.46104	3.83546	0.341972
6	2.41509	2.86463	0.05125
6	1.71507	1.65592	-0.203646
6	1.68469	5.27172	0.703155
6	3.8474	2.60209	-0.048907
8	4.80007	3.34495	0.101105
6	3.9852	1.06305	-0.392289
6	4.72279	0.833792	-1.70445
8	5.58411	-0.00194	-1.87953
8	4.2716	1.65584	-2.67469
6	4.90749	1.50651	-3.95415
6	3.29635	-3.30868	5.39372
6	-5.34185	3.00513	-0.881932
6	-3.75448	3.67372	2.51244
6	-2.85151	4.71524	3.17894
1	2.49428	-3.29308	6.13243
1	-0.543917	-4.13194	-1.11974
1	-5.36363	-0.046513	-0.0633
1	-1.14339	4.70866	0.804905
1	3.73702	-1.88518	-1.46951
1	2.01396	-4.00007	-0.57949
1	3.03579	-3.90657	-2.8533
1	1.97243	-2.55444	-3.28991
1	1.28168	-4.15389	-2.96946
1	4.46576	-1.65192	0.807007
1	4.19486	-3.33938	0.461974
1	1.9543	-3.21157	1.68132
1	2.2607	-1.52927	2.03285
1	-3.51856	-5.39884	-0.073849
1	-2.18799	-5.24023	-1.21452
1	-7.21994	-4.16956	-0.157099
1	-5.97333	-4.72055	-1.29906
1	-3.84837	-5.12465	-1.78239
1	1.27385	5.5097	1.69305
1	1.2054	5.95133	-0.013821
1	2.7547	5.49441	0.717349
1	4.59366	0.587754	0.383607
1	4.7435	0.500219	-4.34959
1	4.44383	2.25319	-4.59937
1	5.9824	1.68502	-3.86983
1	4.08173	-2.59789	5.6647
1	3.73389	-4.3083	5.32294
1	-5.95612	3.89196	-0.685779
1	-5.99151	2.22375	-1.29038
1	-4.60486	3.27017	-1.65044
1	-3.57003	2.68626	2.95715
1	-4.80246	3.91884	2.73334
1	-1.79223	4.46008	3.07915
1	-3.07522	4.78528	4.24939
1	-3.00293	5.71163	2.74404
8	-6.48349	-1.85434	-0.386605
1	-5.64315	-4.76607	0.434939
1	-5.41779	2.29226	1.14801
1	-3.7838	4.55209	0.536127
8	-1.18588	0.725328	-2.61609
1	-1.08961	1.67152	-2.81146
1	-2.07917	0.472828	-2.90168
15) BChl-a_water_diethylether.xyz
#P b3lyp/6-31g* opt(maxcyc=200) scf(conver=7	maxcyc=250)
Full point group C1 NOp 1
SCF Done: E(RB3LYP) = -2575.45970189 A.U. after 7 cycles
12	-0.831054	0.242339	-0.371496
6	2.57905	0.626577	-0.678632
6	-0.525726	-3.02993	-1.24882
6	-4.23591	0.013042	-0.373502
6	-1.11451	3.69016	0.293111
7	0.847564	-1.04113	-0.840281
6	2.16589	-0.689198	-0.867765
6	3.05365	-1.91034	-1.09199
6	2.02421	-2.98285	-1.54297
6	0.6861	-2.3426	-1.17269
6	2.10858	-3.29192	-3.04823
6	3.8565	-2.3048	0.171503
6	3.00233	-2.48288	1.42911
6	3.8198	-2.85551	2.64796
8	5.00518	-3.10278	2.66623
8	3.03788	-2.8877	3.75738
7	-2.17876	-1.27953	-0.726089
6	-1.84929	-2.56725	-1.05957
6	-3.05378	-3.35467	-1.20113
6	-4.12444	-2.48896	-0.954669
6	-3.53687	-1.18342	-0.660331
6	-3.06514	-4.81429	-1.55732
6	-5.57619	-2.76979	-0.976955
6	-6.07638	-4.18659	-1.2287
7	-2.43494	1.64503	-0.010722
6	-3.739	1.28615	-0.094751
6	-4.64994	2.50084	0.076511
6	-3.67482	3.57492	0.629137
6	-2.31024	2.97293	0.289549
7	0.412248	1.85382	-0.218135
6	0.187781	3.19111	0.044743
6	1.4394	3.92435	0.03509
6	2.40855	2.96528	-0.25006
6	1.7349	1.72284	-0.400757
6	1.63361	5.38968	0.278184
6	3.83786	2.74366	-0.439468
8	4.77499	3.51846	-0.375043
6	4.00283	1.19973	-0.753173
6	4.65636	0.972323	-2.10988
8	5.54781	0.17895	-2.32764
8	4.0949	1.74474	-3.06244
6	4.64104	1.59331	-4.38228
6	3.7122	-3.24732	4.97461
6	-5.3089	2.90405	-1.25439
6	-3.88761	3.79677	2.14811
6	-3.04068	4.90125	2.78635
1	2.94539	-3.2331	5.74983
1	-0.427935	-4.07471	-1.52702
1	-5.31407	-0.085982	-0.393969
1	-1.19265	4.75267	0.503364
1	3.78687	-1.72012	-1.88291
1	2.16915	-3.92081	-0.990755
1	3.08758	-3.71594	-3.30046
1	1.96893	-2.37971	-3.63977
1	1.3379	-4.00907	-3.35176
1	4.6263	-1.54987	0.362949
1	4.40024	-3.23399	-0.03673
1	2.24119	-3.263	1.29379
1	2.4433	-1.56893	1.66178
1	-3.5134	-5.4275	-0.766772
1	-2.05408	-5.1932	-1.721
1	-7.1653	-4.17421	-1.15229
1	-5.79236	-4.54168	-2.22571
1	-3.63336	-5.01065	-2.47344
1	1.25635	5.69229	1.2639
1	1.10507	5.99925	-0.466776
1	2.69589	5.64274	0.228962
1	4.68268	0.763957	-0.013854
1	4.49648	0.571012	-4.74264
1	4.09508	2.30086	-5.00675
1	5.70946	1.82345	-4.38266
1	4.50295	-2.52778	5.20295
1	4.15441	-4.24358	4.88981
1	-5.94381	3.78796	-1.12065
1	-5.93123	2.09346	-1.64775
1	-4.55056	3.14592	-2.00952
1	-3.71268	2.84598	2.67055
1	-4.95003	4.035	2.29541
1	-1.97194	4.66944	2.74766
1	-3.31377	5.03445	3.83932
1	-3.19542	5.86307	2.28095
8	-6.41312	-1.88773	-0.792731
1	-5.66975	-4.89716	-0.501046
1	-5.44362	2.28455	0.802085
1	-3.81452	4.53781	0.119648
8	-1.07051	0.734167	-2.55155
1	-1.01278	1.70205	-2.59646
1	-1.99628	0.51092	-2.7408
8	-0.66129	-0.274418	1.89384
6	-0.515437	0.816696	2.82815
6	-1.3417	-1.43179	2.41906
1	-0.806853	1.72487	2.29726
1	-1.22308	0.672781	3.6546
6	0.91352	0.942752	3.3412
1	1.60232	1.11288	2.50829
1	1.23554	0.04514	3.87819
1	0.988654	1.79866	4.0231
1	-1.40872	-2.11886	1.57566
1	-2.36483	-1.14141	2.69812
6	-0.63711	-2.1041	3.59233
1	0.388874	-2.38855	3.34053
1	-1.18944	-3.01249	3.86184
1	-0.607948	-1.46492	4.48113
16) BChl-b.xyz
#P b3lyp/6-31G* scf(conver=7	maxcycle=250)
Full point group C1 NOp 1
SCF Done: E(RB3LYP) = -2264.12767773 A.U. after 13 cycles
12	-0.929377	0.196576	-0.197988
6	2.46928	0.837993	-0.361025
6	-0.317055	-3.04663	-1.03884
6	-4.26625	-0.392675	0.010195
6	-1.47192	3.54134	0.652785
7	0.85906	-0.93596	-0.623237
6	2.15641	-0.490484	-0.605294
6	3.13728	-1.63246	-0.842035
6	2.20426	-2.76353	-1.34782
6	0.817297	-2.25004	-0.97404
6	2.33039	-3.00417	-2.86315
6	3.95168	-2.01015	0.419175
6	3.11019	-2.29258	1.66685
6	3.95396	-2.74261	2.84409
8	5.14533	-2.96292	2.81899
8	3.19298	-2.88037	3.95444
7	-2.09869	-1.45002	-0.455145
6	-1.6641	-2.70861	-0.793624
6	-2.78568	-3.61211	-0.868132
6	-3.92213	-2.85898	-0.564058
6	-3.46111	-1.49942	-0.316404
6	-2.66781	-5.06711	-1.22279
6	-5.33626	-3.29242	-0.482922
6	-5.68966	-4.76756	-0.616591
7	-2.61737	1.4044	0.257255
6	-3.8837	0.920361	0.260893
6	-4.8956	2.02397	0.546473
6	-3.98418	3.18483	0.912198
6	-2.6092	2.73783	0.597572
7	0.192704	1.85037	0.06836
6	-0.144926	3.15275	0.41087
6	1.04327	3.97984	0.48661
6	2.09303	3.12188	0.178651
6	1.52997	1.84296	-0.066799
6	1.11037	5.43639	0.826714
6	3.5433	3.02597	0.034536
8	4.40812	3.87004	0.17582
6	3.84486	1.51938	-0.346011
6	4.57031	1.40795	-1.68086
8	5.5167	0.680631	-1.89632
8	4.00377	2.19679	-2.61567
6	4.61712	2.15608	-3.91469
6	3.89454	-3.31544	5.13061
1	3.14072	-3.37325	5.91644
1	-0.128604	-4.07663	-1.32299
1	-5.32597	-0.606831	0.061371
1	-1.62706	4.58292	0.91564
1	3.866	-1.35863	-1.61237
1	2.41633	-3.70814	-0.830766
1	3.34268	-3.34124	-3.11451
1	2.13066	-2.08229	-3.42181
1	1.62158	-3.76525	-3.20716
1	4.66959	-1.21352	0.640302
1	4.55759	-2.89288	0.183728
1	2.35937	-3.07285	1.48422
1	2.54181	-1.40674	1.97601
1	-2.91656	-5.71861	-0.376236
1	-1.6529	-5.32212	-1.5349
1	-6.75698	-4.87425	-0.413837
1	-5.48396	-5.13542	-1.6283
1	-3.33445	-5.34332	-2.04609
1	0.686753	5.64159	1.81844
1	0.551061	6.04664	0.105583
1	2.14924	5.7759	0.824063
1	4.52304	1.09985	0.403962
1	4.55686	1.14873	-4.33589
1	4.05378	2.86214	-4.52502
1	5.66675	2.45338	-3.85034
1	4.67572	-2.59943	5.39967
1	4.35363	-4.29398	4.96556
6	-5.78284	2.30533	-0.68661
1	-6.47718	3.12769	-0.487022
1	-6.36659	1.41844	-0.954216
1	-5.16718	2.58304	-1.54899
6	-4.33994	4.36015	1.45715
1	-3.55894	5.08922	1.67137
6	-5.72827	4.78318	1.83821
1	-6.45124	3.96566	1.76672
1	-6.0857	5.60326	1.19917
1	-5.7468	5.16347	2.86809
1	-5.54291	1.7391	1.38593
8	-6.25171	-2.49326	-0.300145
1	-5.12044	-5.39055	0.081152
17) BChl-b_2diethylether.xyz
#P b3lyp/6-31g* opt(maxcyc=200) scf(conver=6	maxcyc=250)
Full point group C1
SCF Done: E(RB+HF-LYP) = -2731.48178747 A.U. after 4 cycles
12	-0.753317	0.192036	-0.131459
6	2.65194	0.77676	-0.317822
6	-0.267402	-2.89434	-1.4819
6	-4.09136	-0.371211	0.188569
6	-1.17869	3.40427	1.21153
7	0.997135	-0.908338	-0.794179
6	2.29816	-0.496083	-0.755651
6	3.24107	-1.60857	-1.20525
6	2.2589	-2.63187	-1.83835
6	0.898476	-2.1456	-1.33871
6	2.32656	-2.6494	-3.37579
6	4.08504	-2.18757	-0.043852
6	3.26442	-2.65353	1.16162
6	4.12751	-3.20329	2.27803
8	5.32125	-3.40203	2.22685
8	3.3787	-3.46354	3.37919
7	-1.99307	-1.38955	-0.572259
6	-1.60118	-2.57899	-1.12511
6	-2.74818	-3.44655	-1.27615
6	-3.84966	-2.73351	-0.791445
6	-3.33759	-1.43634	-0.354717
6	-2.68217	-4.83248	-1.85314
6	-5.26805	-3.14389	-0.71609
6	-5.69268	-4.51977	-1.21407
7	-2.39967	1.36204	0.593804
6	-3.66789	0.892253	0.603753
6	-4.64314	1.95846	1.09812
6	-3.69006	3.05478	1.5535
6	-2.34139	2.63364	1.10451
7	0.430397	1.7747	0.363545
6	0.135699	3.02609	0.872038
6	1.3498	3.81628	0.99983
6	2.36426	2.98106	0.543214
6	1.75438	1.75186	0.167449
6	1.46867	5.21906	1.51056
6	3.79939	2.87929	0.303
8	4.69389	3.6833	0.492015
6	4.0422	1.42709	-0.287301
6	4.69816	1.49523	-1.65899
8	5.67692	0.864664	-1.99641
8	4.03358	2.33681	-2.48283
6	4.59514	2.47884	-3.79752
6	4.09775	-4.00747	4.4983
6	-5.60177	2.40802	-0.025849
6	-3.99429	4.15319	2.26439
6	-5.35115	4.53762	2.7788
1	3.3548	-4.1468	5.28418
1	-0.118471	-3.86929	-1.93571
1	-5.1504	-0.576689	0.280968
1	-1.29975	4.40557	1.61394
1	3.95091	-1.23894	-1.95374
1	2.46351	-3.64723	-1.47476
1	3.31969	-2.96646	-3.71514
1	2.12957	-1.6516	-3.78536
1	1.58601	-3.33673	-3.79943
1	4.81325	-1.43831	0.284203
1	4.67784	-3.0258	-0.428748
1	2.5503	-3.44051	0.884004
1	2.65502	-1.83885	1.56973
1	-3.05236	-5.58954	-1.1527
1	-1.65747	-5.10973	-2.10982
1	-6.77301	-4.6037	-1.08143
1	-5.44652	-4.66183	-2.27194
1	-3.27923	-4.92642	-2.76797
1	1.10455	5.30838	2.5426
1	0.884562	5.92336	0.903711
1	2.5133	5.54026	1.4907
1	4.75316	0.903676	0.360127
1	4.58626	1.52127	-4.32574
1	3.96289	3.20544	-4.30873
1	5.62444	2.84097	-3.73623
1	4.87908	-3.3165	4.8256
1	4.55905	-4.96243	4.2322
1	-6.27239	3.20018	0.32244
1	-6.2129	1.56798	-0.372249
1	-5.03654	2.79545	-0.880666
1	-3.18996	4.8415	2.52331
1	-5.73356	5.4341	2.26995
1	-5.30337	4.78589	3.84743
1	-6.09005	3.74145	2.65023
8	-1.0277	1.0327	-2.29279
6	-0.000862	1.76082	-2.99158
8	-0.431159	-0.73227	2.13076
6	-0.313413	0.2116	3.21439
6	-1.06499	-1.97322	2.4877
6	-2.26284	0.889896	-3.01788
1	0.935904	1.49002	-2.50235
1	-2.53091	1.85329	-3.47041
1	-3.01611	0.657352	-2.26376
1	-0.639342	1.17848	2.82664
1	-1.00737	-0.074501	4.0155
1	0.051103	1.40401	-4.02862
6	-0.202164	3.27166	-2.94649
6	-2.21186	-0.210677	-4.07223
6	1.11547	0.311359	3.73474
1	0.642615	3.76711	-3.43947
1	-0.250069	3.62122	-1.9117
1	-1.11695	3.58389	-3.4619
1	1.79043	0.625733	2.93284
1	1.47354	-0.64362	4.13151
1	1.16914	1.05947	4.53529
1	-1.14	-2.52631	1.5515
1	-2.0879	-1.76274	2.83307
6	-0.313767	-2.8001	3.52718
1	0.712179	-3.01329	3.21175
1	-0.836274	-3.75483	3.66454
1	-0.277177	-2.30596	4.50416
1	-1.48647	0.006591	-4.86402
1	-3.19632	-0.310866	-4.54476
1	-1.94789	-1.16766	-3.61347
8	-6.13761	-2.40354	-0.259636
1	-5.19894	-5.32136	-0.653476
1	-5.24086	1.57257	1.93418
18) BChl-b_2prop.xyz
#P b3lyp/6-31g* opt(maxcyc=200) scf(conver=6	maxcyc=250)
Full point group C1
SCF Done: E(RB+HF-LYP) = -2652.87174212 A.U. after 4 cycles
12	0.715593	-0.073256	-0.183338
6	-2.64456	-0.815012	-0.339405
6	0.12002	2.8746	-1.78945
6	4.04933	0.630954	0.045058
6	1.26255	-3.09708	1.50919
7	-1.06125	0.890229	-0.962153
6	-2.34221	0.435591	-0.875145
6	-3.33071	1.49282	-1.35798
6	-2.39917	2.49107	-2.09743
6	-1.01487	2.09336	-1.58476
6	-2.49232	2.37034	-3.62889
6	-4.12456	2.13193	-0.190972
6	-3.25401	2.67825	0.945183
6	-4.07221	3.27967	2.06848
8	-5.2608	3.51228	2.04058
8	-3.29019	3.54899	3.14499
7	1.90811	1.51727	-0.770584
6	1.46902	2.64121	-1.42352
6	2.58524	3.52034	-1.67481
6	3.71971	2.88421	-1.15241
6	3.25844	1.61966	-0.588829
6	2.46801	4.84753	-2.36955
6	5.12544	3.34113	-1.14265
6	5.49631	4.68602	-1.75516
7	2.41494	-1.09862	0.657963
6	3.6683	-0.58898	0.603834
6	4.67714	-1.55789	1.21903
6	3.75851	-2.6168	1.81434
6	2.39733	-2.29954	1.31801
7	-0.390708	-1.66371	0.429722
6	-0.058395	-2.82185	1.10478
6	-1.24813	-3.63162	1.32694
6	-2.28509	-2.8996	0.75931
6	-1.71358	-1.70875	0.228129
6	-1.32474	-4.95532	2.02288
6	-3.72629	-2.86267	0.530122
8	-4.59655	-3.6578	0.834975
6	-4.01483	-1.4989	-0.22293
6	-4.66972	-1.73225	-1.57776
8	-5.61972	-1.11241	-2.00718
8	-4.03604	-2.7015	-2.27089
6	-4.58211	-2.99009	-3.56748
6	-3.96966	4.14695	4.26113
6	5.64533	-2.11807	0.154512
6	4.09582	-3.60695	2.65729
6	5.46283	-3.88167	3.21329
1	-3.20554	4.29433	5.02506
1	-0.070155	3.80674	-2.31258
1	5.10332	0.873374	0.097392
1	1.41681	-4.0339	2.03628
1	-4.06775	1.06067	-2.04339
1	-2.63411	3.52636	-1.81852
1	-3.50007	2.62671	-3.9762
1	-2.27102	1.34646	-3.95212
1	-1.7801	3.03963	-4.12431
1	-4.82454	1.39475	0.216985
1	-4.74772	2.939	-0.593749
1	-2.56814	3.45905	0.589014
1	-2.60941	1.89935	1.3674
1	2.80306	5.67624	-1.73519
1	1.43445	5.05919	-2.65167
1	6.5735	4.81979	-1.63872
1	5.24094	4.72987	-2.81957
1	3.0657	4.88769	-3.28766
1	-0.942042	-4.89698	3.05027
1	-0.732516	-5.72117	1.50453
1	-2.36109	-5.30044	2.06478
1	-4.73703	-0.923538	0.365573
1	-4.52392	-2.11004	-4.21409
1	-3.97237	-3.80092	-3.96708
1	-5.62664	-3.30041	-3.48231
1	-4.75936	3.48681	4.6297
1	-4.41474	5.10346	3.97397
1	6.34006	-2.83977	0.59618
1	6.22967	-1.3115	-0.300627
1	5.08964	-2.62852	-0.640206
1	3.31218	-4.28122	3.00219
1	5.87093	-4.82646	2.82631
1	5.42205	-3.98807	4.30557
1	6.17888	-3.08896	2.97824
8	1.19219	-0.917203	-2.17861
6	1.42484	-2.30209	-2.49552
6	1.57245	-2.52659	-3.99678
8	0.467159	1.07405	1.70953
6	0.411995	0.582521	3.06204
6	0.051272	1.68455	4.05341
1	-0.89422	2.1468	3.74434
1	1.16992	1.74113	1.63549
1	1.95892	-0.386924	-2.45252
1	-0.351421	-0.199056	3.04632
1	2.42656	-1.94142	-4.36838
6	1.77297	-4.00606	-4.3437
1	2.67329	-4.41092	-3.86601
1	1.87936	-4.14469	-5.42457
1	0.9203	-4.61036	-4.01215
1	2.30829	-2.66512	-1.95302
1	0.552857	-2.83013	-2.10295
1	0.680024	-2.13431	-4.49979
1	0.817534	2.4727	4.00816
6	-0.056079	1.1562	5.48844
1	-0.836937	0.39096	5.57242
1	-0.305331	1.96281	6.18578
1	0.887071	0.707272	5.82294
1	1.36795	0.109667	3.32476
8	6.02737	2.66499	-0.650062
1	4.9753	5.51313	-1.26044
1	5.26783	-1.05429	1.99542
19) BChl-b_2pyridine.xyz
#P b3lyp/6-31g* opt(maxcyc=200) scf(conver=6	maxcyc=250)
Full point group C1
SCF Done: E(RB+HF-LYP) = -2760.73540091 A.U. after 4 cycles
12	0.837515	0.12926	0.007805
6	-2.5273	0.886595	0.379494
6	0.285986	-2.86986	1.54083
6	4.1463	-0.538385	-0.30761
6	1.30575	3.21393	-1.59329
7	-0.931074	-0.858424	0.836206
6	-2.20894	-0.375021	0.872106
6	-3.16891	-1.39584	1.48232
6	-2.19725	-2.47593	2.03484
6	-0.853228	-2.07155	1.42986
6	-2.15251	-2.50457	3.57244
6	-4.22106	-1.95128	0.494104
6	-3.64597	-2.49268	-0.820334
6	-4.69989	-3.18162	-1.66449
8	-5.68493	-3.74677	-1.2406
8	-4.39364	-3.11484	-2.98271
7	2.0337	-1.46985	0.519195
6	1.61683	-2.62073	1.12777
6	2.74626	-3.50746	1.3148
6	3.86229	-2.84043	0.801304
6	3.37735	-1.5522	0.302709
6	2.6473	-4.86955	1.94172
6	5.27155	-3.28455	0.747063
6	5.67969	-4.60959	1.37956
7	2.49462	1.20033	-0.846413
6	3.74523	0.699309	-0.823384
6	4.73585	1.67935	-1.43987
6	3.80948	2.77513	-1.96023
6	2.45773	2.42699	-1.46905
7	-0.312229	1.73263	-0.50654
6	-0.00142	2.91524	-1.15092
6	-1.18755	3.74316	-1.27781
6	-2.20418	3.00038	-0.680932
6	-1.62022	1.78564	-0.227293
6	-1.28616	5.09406	-1.91727
6	-3.62595	2.97934	-0.361577
8	-4.50139	3.79796	-0.580284
6	-3.89187	1.59254	0.357342
6	-4.48744	1.77939	1.74483
8	-5.42605	1.15089	2.18801
8	-3.8179	2.71541	2.44902
6	-4.3086	2.95695	3.77677
6	-5.31571	-3.78469	-3.85778
6	5.77182	2.18963	-0.418798
6	4.24028	3.78993	-2.73315
6	3.44918	4.91671	-3.34403
8	6.14672	-2.61171	0.205369
1	-4.92448	-3.63706	-4.86511
1	0.117762	-3.81804	2.04217
1	5.20026	-0.77036	-0.394503
1	1.42682	4.17509	-2.07444
1	-3.73261	-0.93814	2.30349
1	-2.48694	-3.4755	1.68381
1	-3.13614	-2.7633	3.98183
1	-1.86519	-1.52434	3.97083
1	-1.42814	-3.24084	3.93806
1	-4.95906	-1.17133	0.276874
1	-4.77618	-2.75285	0.994319
1	-2.86144	-3.23762	-0.624196
1	-3.17115	-1.70567	-1.41313
1	3.05163	-5.65225	1.2907
1	1.60928	-5.13603	2.15236
1	6.76411	-4.70059	1.29233
1	5.39329	-4.66439	2.43521
1	3.19536	-4.92997	2.88998
1	-0.981492	5.06713	-2.97187
1	-0.641005	5.82938	-1.41814
1	-2.31519	5.46	-1.87038
1	-4.6457	1.04866	-0.221317
1	-4.23464	2.05137	4.38543
1	-3.67423	3.74505	4.18338
1	-5.35216	3.28049	3.74606
1	-6.31557	-3.35203	-3.76699
1	-5.36959	-4.85048	-3.61936
1	6.42905	2.9349	-0.88095
1	6.39271	1.36834	-0.045342
1	5.27342	2.65965	0.436147
1	5.30649	3.79741	-2.96001
1	2.55427	4.55749	-3.8671
1	4.05912	5.46307	-4.06991
1	3.113	5.64548	-2.59259
1	5.27413	1.19878	-2.26757
1	5.20967	-5.45794	0.869139
6	1.00645	-2.46006	-3.86151
6	1.22684	-1.83653	-2.63445
7	0.404973	-0.903555	-2.12655
6	-0.675477	-0.564996	-2.84935
6	-0.983019	-1.14176	-4.08016
6	-0.123555	-2.10938	-4.59813
1	1.70858	-3.20485	-4.22319
1	2.09089	-2.08608	-2.02744
1	-1.31065	0.20147	-2.41712
1	-1.87744	-0.835236	-4.61298
1	-0.329848	-2.57923	-5.556
6	1.34201	3.07637	3.56652
6	1.07644	2.43947	2.35552
7	1.28313	1.12735	2.15485
6	1.76723	0.407861	3.18068
6	2.05849	0.957782	4.42768
6	1.84289	2.32081	4.6253
1	1.1571	4.14111	3.66934
1	0.68275	2.99004	1.50751
1	1.9269	-0.646927	2.98247
1	2.44829	0.3265	5.2202
1	2.0614	2.78414	5.58372
20) BChl-b_diethylether.xyz
#P b3lyp/6-31g* opt(maxcyc=200) scf(conver=6	maxcyc=250)
Full point group C1
SCF Done: E(RB+HF-LYP) = -2497.81419401 A.U. after 4 cycles
12	0.823231	-0.214381	-0.200918
6	-2.62933	-0.691306	-0.070158
6	0.246148	3.07979	-0.945472
6	4.10612	0.462646	0.475772
6	1.21927	-3.35865	1.32666
7	-0.979195	1.00934	-0.484184
6	-2.28365	0.604882	-0.428463
6	-3.23796	1.75585	-0.732807
6	-2.27538	2.82895	-1.30654
6	-0.904046	2.30397	-0.888323
6	-2.3854	2.97207	-2.83513
6	-4.03288	2.23351	0.506823
6	-3.17315	2.58235	1.72506
6	-4.00007	3.10713	2.88265
8	-5.19489	3.31064	2.86597
8	-3.22094	3.33303	3.96559
7	1.98504	1.49637	-0.205604
6	1.57482	2.74498	-0.599797
6	2.69657	3.65383	-0.606835
6	3.809	2.91075	-0.203977
6	3.32878	1.55529	0.040792
6	2.60213	5.10414	-0.987681
6	5.21188	3.34859	-0.032664
6	5.56825	4.82541	-0.146699
7	2.43253	-1.30985	0.73258
6	3.69549	-0.827071	0.800112
6	4.67154	-1.89574	1.28161
6	3.72069	-3.00808	1.69545
6	2.37809	-2.58724	1.232
7	-0.385194	-1.71169	0.49292
6	-0.091217	-2.96688	1.00421
6	-1.3051	-3.74637	1.1677
6	-2.32523	-2.90511	0.739657
6	-1.71867	-1.68121	0.34671
6	-1.42024	-5.1415	1.69942
6	-3.76748	-2.7931	0.550542
8	-4.65769	-3.59802	0.754249
6	-4.02146	-1.33062	-0.004106
6	-4.72103	-1.35894	-1.35513
8	-5.7006	-0.707674	-1.64697
8	-4.09268	-2.18778	-2.22036
6	-4.69795	-2.28863	-3.51931
6	-3.90705	3.83786	5.12227
6	5.64858	-2.30669	0.158455
6	4.02092	-4.12084	2.38548
6	5.37166	-4.50807	2.91313
1	-3.14092	3.95376	5.88959
1	0.084216	4.10102	-1.27527
1	5.15982	0.679862	0.596607
1	1.33505	-4.36122	1.72675
1	-3.9778	1.45569	-1.48362
1	-2.46845	3.81061	-0.855711
1	-3.38635	3.31819	-3.11839
1	-2.20644	2.01033	-3.33047
1	-1.65379	3.69006	-3.22196
1	-4.76225	1.46761	0.78984
1	-4.6256	3.10968	0.21854
1	-2.41778	3.34296	1.48817
1	-2.6076	1.71153	2.07873
1	2.80604	5.76657	-0.137657
1	1.60629	5.35759	-1.35742
1	6.62026	4.93667	0.122966
1	5.42512	5.19172	-1.16969
1	3.31393	5.36918	-1.7768
1	-1.05108	-5.21336	2.73094
1	-0.838769	-5.85477	1.1007
1	-2.46494	-5.46283	1.69064
1	-4.70448	-0.815195	0.678317
1	-4.68784	-1.31903	-4.02523
1	-4.09619	-3.01446	-4.06724
1	-5.73144	-2.63329	-3.4339
1	-4.67675	3.13445	5.45113
1	-4.37855	4.79959	4.90187
1	6.32203	-3.10153	0.494938
1	6.25619	-1.45212	-0.157664
1	5.09823	-2.67732	-0.71356
1	3.21726	-4.81939	2.6172
1	5.76201	-5.39868	2.40005
1	5.30975	-4.76776	3.97833
1	6.11072	-3.70933	2.80344
8	1.07854	-0.839634	-2.23013
6	0.117154	-1.67366	-2.91844
6	2.25052	-0.485639	-3.0006
1	-0.836551	-1.50096	-2.4155
1	2.57897	-1.36714	-3.56358
1	3.02283	-0.250438	-2.26544
1	0.022159	-1.31561	-3.95042
6	0.490617	-3.14903	-2.8744
6	2.00114	0.70256	-3.91949
1	-0.281393	-3.73618	-3.3852
1	0.560406	-3.49797	-1.84039
1	1.445	-3.34596	-3.3748
1	1.23453	0.486148	-4.67145
1	2.9264	0.955048	-4.45045
1	1.68472	1.57484	-3.34031
8	6.11851	2.55351	0.207392
1	4.95347	5.44698	0.512665
1	5.25417	-1.52582	2.13489
21) BChl-b_prop.xyz
#P b3lyp/6-31g* opt(maxcyc=200) scf(conver=6	maxcyc=250)
Full point group C1
SCF Done: E(RB+HF-LYP) = -2458.50476920 A.U. after 5 cycles
12	0.835072	-0.106058	-0.176814
6	-2.57873	-0.740397	-0.041738
6	0.131537	3.05258	-1.29122
[truncated: 12,359 more rows]
